# Supplementary material for: A scoping review of registry captured indicators for evaluating quality of critical care in ICU
Source: J Intensive Care. 2021 Aug 5;9:48. doi: 10.1186/s40560-021-00556-6 (PMC8339165; doi:10.1186/s40560-021-00556-6)
Supplement: Supplementary file 3 — Additional file 3. Supplementary File 2: List of articles included in the review. [file 40560_2021_556_MOESM3_ESM.xlsx]

## Sheet: Supplementary file 2
Additional file 3. Supplementary file 2: List of articles included in the review
Afhami S, Hadadi A, Khorami E, Seifi A, Bazaz NE. Ventilator-associated pneumonia in a teaching hospital in Tehran and use of the Iranian Nosocomial Infections Surveillance Software. East Mediterr Health J. 2013 Oct 1;19(10):883-7.
Agodi A, Auxilia F, Barchitta M, Brusaferro S, D'Alessandro D, Montagna MT, et al. Building a benchmark through active surveillance of intensive care unit-acquired infections: the Italian network SPIN-UTI. J Hosp Infect. 2010;74(3):258–65. https://doi.org/10.1016/j.jhin.2009.08.015.
Ahern JW, Alston WK. Use of longitudinal surveillance data to assess the effectiveness of infection control in critical care. Infect Control Hosp Epidemiol. 2009;30(11):1109–12. https://doi.org/10.1086/644752.
El-Saed A, Al-Jardani A, Althaqafi A, Alansari H, Alsalman J, Al Maskari Z, et al. Ventilator-associated pneumonia rates in critical care units in 3 Arabian Gulf countries: A 6-year surveillance study. Am J Infect Control. 2016;44(7):794–8. https://doi.org/10.1016/j.ajic.2016.01.042.
Anesi GL, Gabler NB, Allorto NL, Cairns C, Weissman GE, Kohn R, et al. Intensive care unit capacity strain and outcomes of critical illness in a resource-limited setting: A 2-hospital study in South Africa. J Intensive Care Med. 2020;35(10):1104–11. https://doi.org/10.1177/0885066618815804.
Attridge RT, Frei CR, Pugh MJ, Lawson KA, Ryan L, Anzueto A, et al. Health care–associated pneumonia in the intensive care unit: Guideline-concordant antibiotics and outcomes. J Crit Care. 2016;36:265–71. https://doi.org/10.1016/j.jcrc.2016.08.004.
Balkhy H, Al Shehri AM, Dagunton NL, Dagunton N. A multifaceted approach in reducing central line associated bloodstream infections (CLABSI) in pediatric icus at a tertiary hospital. Antimicrob Resist Infect Control. 2015;4(1):1.
Barbash IJ, Le TQ, Pike F, Barnato AE, Angus DC, Kahn JM. The effect of intensive care unit admission patterns on mortality-based critical care performance measures. Ann Am Thorac Soc. 2016;13(6):877–86. https://doi.org/10.1513/AnnalsATS.201509-645OC.
Beale R, Reinhart K, Brunkhorst FM, Dobb G, Levy M, Martin G, et al. Promoting global research excellence in severe sepsis (PROGRESS): lessons from an international sepsis registry. Infection. 2009;37(3):222–32. https://doi.org/10.1007/s15010-008-8203-z
Bénet T, Ecochard R, Voirin N, Machut A, Lepape A, Savey A, et al. Effect of standardized surveillance of intensive care unit–acquired infections on ventilator-associated pneumonia incidence. Infect Control Hosp Epidemiol. 2014;35(10):1290–3. https://doi.org/10.1086/678064.
Bion J, Richardson A, Hibbert P, Beer J, Abrusci T, McCutcheon M, et al. ‘Matching Michigan’: a 2-year stepped interventional programme to minimise central venous catheter-blood stream infections in intensive care units in England. BMJ Qual Saf. 2013;22(2):110–23. https://doi.org/10.1136/bmjqs-2012-001325.
Bird D, Zambuto A, O'Donnell C, Silva J, Korn C, Burke R, et al. Adherence to Vap bundle decreases incidence of ventilator-associated pneumonia in the intensive care unit. Crit Care Med. 2009;37(12):A142–a142.
Bohensky MA, Jolley D, Pilcher DV, Sundararajan V, Evans S, Brand CA. Prognostic models based on administrative data alone inadequately predict the survival outcomes for critically ill patients at 180 days post–hospital discharge. Journal of critical care. 2012 Aug 1;27(4):422-e11.
Bonnet V, Dupont H, Glorion S, Aupée M, Kipnis E, Gérard JL, et al. Influence of bacterial resistance on mortality in intensive care units: a registry study from 2000 to 2013 (IICU Study). J Hosp Infect. 2019;102(3):317–24. https://doi.org/10.1016/j.jhin.2019.01.011.
Bouadma L, Sonneville R, Garrouste-Orgeas M, Darmon M, Souweine B, Voiriot G, et al. Ventilator-associated events: prevalence, outcome, and relationship with ventilator-associated pneumonia. Crit Care Med. 2015;43(9):1798–806. https://doi.org/10.1097/CCM.0000000000001091.
Brinkman S, Bakhshi-Raiez F, Abu-Hanna A, de Jonge E, Bosman RJ, Peelen L, de Keizer NF. External validation of acute physiology and chronic health evaluation IV in Dutch intensive care units and comparison with acute physiology and chronic health evaluation II and simplified acute physiology score II. Journal of critical care. 2011 Feb 1;26(1):105-e11.
Brown SE, Ratcliffe SJ, Halpern SD. An empirical derivation of the optimal time interval for defining ICU readmissions. Med Care. 2013;51(8):706–14. https://doi.org/10.1097/MLR.0b013e318293c2fa.
Brown SE, Ratcliffe SJ, Halpern SD. An empirical comparison of key statistical attributes among potential ICU quality indicators. Crit Care Med. 2014;42(8):1821–31. https://doi.org/10.1097/CCM.0000000000000334.
Brown SE, Ratcliffe SJ, Halpern SD. Assessing the utility of ICU readmissions as a quality metric: an analysis of changes mediated by residency work-hour reforms. Chest. 2015;147(3):626–36. https://doi.org/10.1378/chest.14-1060.
Callejo-Torre F, Bouza JM, Astigarraga PO, Del Corral MJ, Martínez MP, Alvarez-Lerma F. Risk factors for methicillin-resistant Staphylococcus aureus colonisation or infection in intensive care units and their reliability for predicting MRSA on ICU admission. Europe. 2016;5:1–9.
Choi JY, Kwak YG, Yoo H, Lee SO, Kim HB, Han SH, et al. Trends in the incidence rate of device-associated infections in intensive care units after the establishment of the Korean Nosocomial Infections Surveillance System. J Hosp Infect. 2015;91(1):28–34. https://doi.org/10.1016/j.jhin.2015.06.002.
Choi JY, Kwak YG, Yoo H, Lee SO, Kim HB, Han SH, et al. Trends in the distribution and antimicrobial susceptibility of causative pathogens of device-associated infection in Korean intensive care units from 2006 to 2013: results from the Korean Nosocomial Infections Surveillance System (KONIS). J Hosp Infect. 2016;92(4):363–71. https://doi.org/10.1016/j.jhin.2015.12.012.
Christiansen CF, Møller MH, Nielsen H, Christensen S. The Danish intensive care database. Clinical epidemiology. 2016;8:525–30. https://doi.org/10.2147/CLEP.S99476.
Chrusch CA, Martin CM. Quality improvement in critical care: selection and development of quality indicators. Can Respir J. 2016;2016.
Claridge JA, Pang P, Leukhardt WH, Golob JF, Carter JW, Fadlalla AM. Critical analysis of empiric antibiotic utilization: establishing benchmarks. Surg Infect. 2010;11(2):125–31. https://doi.org/10.1089/sur.2009.047.
Conrick-Martin I, Foley M, Roche FM, Fraher MH, Burns KM, Morrison P, et al. Catheter-related infection in Irish intensive care units diagnosed with Hospitals in Europe Link for Infection Control through Surveillance (HELICS) criteria: a multi-centre surveillance study. J Hosp Infect. 2013;83(3):238–43. https://doi.org/10.1016/j.jhin.2012.11.020.
da Costa JB, Taba S, Scherer JR, Oliveira LL, Luzzi KC, Gund DP, et al. Psychological disorders in post-ICU survivors and impairment in quality of life. Psychol Neurosci. 2019;12(3):391–406. https://doi.org/10.1037/pne0000170.
Damian MS, Ben-Shlomo Y, Howard R, Bellotti T, Harrison D, Griggs K, et al. The effect of secular trends and specialist neurocritical care on mortality for patients with intracerebral haemorrhage, myasthenia gravis and Guillain–Barré syndrome admitted to critical care. Intensive Care Med. 2013;39(8):1405–12. https://doi.org/10.1007/s00134-013-2960-6.
Ding X, Zhang Y, Jiang Y, Yuan Y, Xu B. Targeted surveillance to hospital infection in intensive care unit. Chinese Journal of Nosocomiology. 2010;20(21):3295-7.
Durairaj L, Torner JC, Chrischilles EA, Sarrazin MS, Yankey J, Rosenthal GE. Hospital volume-outcome relationships among medical admissions to ICUs. Chest. 2005;128(3):1682–9. https://doi.org/10.1378/chest.128.3.1682.
Durdu B, Kritsotakis EI, Lee AC, Torun P, Hakyemez IN, Gultepe B, et al. Temporal trends and patterns in antimicrobial-resistant gram-negative bacteria implicated in intensive care unit-acquired infections: a cohort-based surveillance study in Istanbul, Turkey. J Glob Antimicrob Resist. 2018;14:190–6. https://doi.org/10.1016/j.jgar.2018.04.015.
El-Kholy A, Saied T, Gaber M, Younan MA, Haleim MM, El-Sayed H, et al. Device-associated nosocomial infection rates in intensive care units at Cairo University hospitals: first step toward initiating surveillance programs in a resource-limited country. Am J Infect Control. 2012;40(6):e216–20. https://doi.org/10.1016/j.ajic.2011.12.010.
Engerström L, Kramer AA, Nolin T, Sjöberg F, Karlström G, Fredrikson M, et al. Comparing time-fixed mortality prediction models and their effect on ICU performance metrics using the simplified acute physiology score 3. Crit Care Med. 2016;44(11):e1038–44. https://doi.org/10.1097/CCM.0000000000001877.
Fernández R. Occupancy of the Departments of Intensive Care Medicine in Catalonia (Spain): a prospective, analytical cohort study. Medicina Intensiva (English Edition). 2015;39(9):537–42. https://doi.org/10.1016/j.medine.2014.11.006.
Fontela PS, Platt RW, Rocher I, Frenette C, Moore D, Fortin É, et al. Surveillance Provinciale des Infections Nosocomiales (SPIN) Program: implementation of a mandatory surveillance program for central line-associated bloodstream infections. Am J Infect Control. 2011;39(4):329–35. https://doi.org/10.1016/j.ajic.2010.07.007.
Oliveira AC, Garcia PC, Nogueira LD. Nursing workload and occurrence of adverse events in intensive care: a systematic review. Revista da Escola de Enfermagem da USP. 2016 Aug;50(4):683-94.
Gastmeier P, Behnke M, Schwab F, Geffers C. Benchmarking of urinary tract infection rates: experiences from the intensive care unit component of the German national nosocomial infections surveillance system. J Hosp Infect. 2011;78(1):41–4. https://doi.org/10.1016/j.jhin.2011.01.021.
Gastmeier P, Sohr D, Geffers C, Behnke M, Daschner F, Rüden H. Mortality risk factors with nosocomial Staphylococcus aureus infections in intensive care units: results from the German Nosocomial Infection Surveillance System (KISS). Infection. 2005;33(2):50–5. https://doi.org/10.1007/s15010-005-3186-5.
Katherason SG, Naing L, Jaalam K, Musa KI, Mohamad NA, Aiyar S, et al. Ventilator-associated nosocomial pneumonia in intensive care units in Malaysia. J Infect Dev Countries. 2009;3(09):704–10. https://doi.org/10.3855/jidc.115.
Glance LG, Osler TM, Dick A. Rating the quality of intensive care units: is it a function of the intensive care unit scoring system? Crit Care Med. 2002;30(9):1976–82. https://doi.org/10.1097/00003246-200209000-00005.
Hayashi Y, Morisawa K, Klompas M, Jones M, Bandeshe H, Boots R, et al. Toward improved surveillance: the impact of ventilator-associated complications on length of stay and antibiotic use in patients in intensive care units. Clin Infect Dis. 2013;56(4):471–7. https://doi.org/10.1093/cid/cis926.
Hill AD, Fowler RA, Burns KE, Rose L, Pinto RL, Scales DC. Long-term outcomes and health care utilization after prolonged mechanical ventilation. Ann Am Thorac Soc. 2017;14(3):355–62. https://doi.org/10.1513/AnnalsATS.201610-792OC.
Hua M, Gong M, Brady J, Wunsch H. Hospital readmissions at 30 days for survivors of critical illness. Am J Respir Crit Care Med. 2014;189:1.
Huang SS, Rifas-Shiman SL, Warren DK, Fraser VJ, Climo MW, Wong ES, et al. Improving methicillin-resistant Staphylococcus aureus surveillance and reporting in intensive care units. J Infect Dis. 2007;195(3):330–8. https://doi.org/10.1086/510622.
Hung SC, Kung CT, Hung CW, Liu BM, Liu JW, Chew G, et al. Determining delayed admission to the intensive care unit for mechanically ventilated patients in the emergency department. Crit Care. 2014;18(4):1–9.
Ibrahim AS, Akkari AR, Raza T, Hassan IF, Akbar A, Alatoum I. Epidemiological and clinical profiles of patients with acute respiratory distress syndrome admitted to medical intensive care in Qatar: a retrospective analysis of the data registry for the year 2015. Qatar Med J. 2019;2019(1):3.
Januel JM, Harbarth S, Allard R, Voirin N, Lepape A, Allaouchiche B, et al. Estimating attributable mortality due to nosocomial infections acquired in intensive care units. Infect Control Hosp Epidemiol. 2010;31(4):388–94. https://doi.org/10.1086/650754.
Kahn JM, Brake H, Steinberg KP. Intensivist physician staffing and the process of care in academic medical centres. BMJ Qual Saf. 2007;16(5):329–33. https://doi.org/10.1136/qshc.2007.022376.
Kanamori H, Weber DJ, DiBiase LM, Sickbert-Bennett EE, Brooks R, Teal L, et al. Longitudinal trends in all healthcare-associated infections through comprehensive hospital-wide surveillance and infection control measures over the past 12 years: substantial burden of healthcare-associated infections outside of intensive care units and “other” types of infection. Infect Control Hosp Epidemiol. 2015;…
Karacaer Z, Oncul O, Turhan V, Gorenek L, Ozyurt M. A surveillance of nosocomial candida infections: epidemiology and influences on mortalty in intensive care units. The Pan African Medical Journal. 2014;19.
Katherason SG, Naing L, Jaalam K, Ismail A. Baseline assessment of intensive care-acquired nosocomial infection surveillancein three adult intensive care units in Malaysia. The Journal of Infection in Developing Countries. 2008 Oct 1;2(05):364-8.
Kim EJ, Choi YH, Kim HY, Kwak YG, Kim TH, Kim HB, Park SH, Lee M, Lee SO, Choi JY, Choe PG. Trends of device utilization ratios in intensive care units during 10 years in South Korea: results from the Korean National Healthcare-Associated Infections Surveillance System. In Open Forum Infectious Diseases 2017 (4, suppl_1, pp. S629-S630). US: Oxford University Press.
Koetsier A, de Keizer NF, de Jonge E, Cook DA, Peek N. Performance of risk-adjusted control charts to monitor in-hospital mortality of intensive care unit patients: a simulation study. Crit Care Med. 2012;40(6):1799–807. https://doi.org/10.1097/CCM.0b013e31824e0ff9.
Koetsier A, Peek N, de Jonge E, Dongelmans D, van Berkel G, de Keizer N. Reliability of in-hospital mortality as a quality indicator in clinical quality registries. A case study in an intensive care quality register. Methods Inf Med. 2013;52(5):432–40. https://doi.org/10.3414/ME12-02-0070.
van der Kooi TI, de Boer AS, Manniën J, Wille JC, Beaumont MT, Mooi BW, et al. Incidence and risk factors of device-associated infections and associated mortality at the intensive care in the Dutch surveillance system. Intensive Care Med. 2007;33(2):271–8. https://doi.org/10.1007/s00134-006-0464-3.
Kramer TS, Schröder C, Behnke M, Aghdassi SJ, Geffers C, Gastmeier P, et al. Decrease of methicillin resistance in Staphylococcus aureus in nosocomial infections in Germany—a prospective analysis over 10 years. J Infect. 2019;78(3):215–9. https://doi.org/10.1016/j.jinf.2018.12.005.
Kübler A, Adamik B, Durek G, Mayzner-Zawadzka E, Gaszyński W, Karpel E, et al. Results of the severe sepsis registry in intensive care units in Poland from 2003− 2009. Anaesthesiol Intensive Ther. 2015;47(1):7–13. https://doi.org/10.5603/AIT.2015.0002.
Kwak YG, Lee SO, Kim HY, Kim YK, Park ES, Jin HY, et al. Risk factors for device-associated infection related to organisational characteristics of intensive care units: findings from the Korean Nosocomial Infections Surveillance System. J Hosp Infect. 2010;75(3):195–9. https://doi.org/10.1016/j.jhin.2010.01.014.
Kwak YG, Choi JY, Yoo HM, Lee SO, Kim HB, Han SH, et al. Validation of the Korean National Healthcare-associated Infections Surveillance System (KONIS): an intensive care unit module report. J Hosp Infect. 2017;96(4):377–84. https://doi.org/10.1016/j.jhin.2017.04.003.
L'heriteau F, Olivier M, Maugat S, Joly C, Merrer J, Thaler F, et al. REACAT catheter study group. Impact of a five-year surveillance of central venous catheter infections in the REACAT intensive care unit network in France. J Hosp Infect. 2007;66(2):123–9. https://doi.org/10.1016/j.jhin.2007.03.014.
Lagu T, Lindenauer PK, Rothberg MB, Nathanson BH, Pekow PS, Steingrub JS, et al. Development and validation of a model that uses enhanced administrative data to predict mortality in patients with sepsis. Crit Care Med. 2011;39(11):2425–30. https://doi.org/10.1097/CCM.0b013e31822572e3.
Lambert ML, Silversmit G, Savey A, Palomar M, Hiesmayr M, Agodi A, et al. Preventable proportion of severe infections acquired in intensive care units: case-mix adjusted estimations from patient-based surveillance data. Infect Control Hosp Epidemiol. 2014;35(5):494–501. https://doi.org/10.1086/675824.
Laupland KB, Bagshaw SM, Gregson DB, Kirkpatrick AW, Ross T, Church DL. Intensive care unit-acquired urinary tract infections in a regional critical care system. Crit Care. 2005;9(2):1–6.
Laupland KB, Lee H, Gregson DB, Manns BJ. Cost of intensive care unit-acquired bloodstream infections. J Hosp Infect. 2006;63(2):124–32. https://doi.org/10.1016/j.jhin.2005.12.016.
Laupland KB, Zygun DA, Doig CJ, Bagshaw SM, Svenson LW, Fick GH. One-year mortality of bloodstream infection-associated sepsis and septic shock among patients presenting to a regional critical care system. Intensive Care Med. 2005;31(2):213–9. https://doi.org/10.1007/s00134-004-2544-6.
Leistner R, Hirsemann E, Bloch A, Gastmeier P, Geffers C. Costs and prolonged length of stay of central venous catheter-associated bloodstream infections (CVC BSI): a matched prospective cohort study. Infection. 2014 Feb 1;42(1):31-6.
Levy MM, Rapoport J, Lemeshow S, Chalfin DB, Phillips G, Danis M. Association between critical care physician management and patient mortality in the intensive care unit. Ann Intern Med. 2008;148(11):801–9. https://doi.org/10.7326/0003-4819-148-11-200806030-00002.
Li L, Fortin E, Tremblay C, Ngenda-Muadi M, Quach C. Central-line–associated bloodstream infections in Quebec intensive care units: results from the provincial healthcare-associated infections surveillance program (SPIN). Infect Control Hosp Epidemiol. 2016;37(10):1186-94.
Li Y, Cao X, Ge H, Jiang Y, Zhou H, Zheng W. Targeted surveillance of nosocomial infection in intensive care units of 176 hospitals in Jiangsu province, China. J Hosp Infect. 2018;99(1):36–41. https://doi.org/10.1016/j.jhin.2017.10.009.
Lilly CM, Landry KE, Sood RN, Dunnington CH, Ellison RT III, Bagley PH, et al. Prevalence and test characteristics of national health safety network ventilator-associated events. Crit Care Med. 2014;42(9):2019–28. https://doi.org/10.1097/CCM.0000000000000396.
Lilly CM, Zuckerman IH, Badawi O, Riker RR. Benchmark data from more than 240,000 adults that reflect the current practice of critical care in the United States. Chest. 2011;140(5):1232–42. https://doi.org/10.1378/chest.11-0718.
Lilly CM, Swami S, Liu X, Riker RR, Badawi O. Five-year trends of critical care practice and outcomes. Chest. 2017;152(4):723–35. https://doi.org/10.1016/j.chest.2017.06.050.
Liu V, Turk BJ, Ragins AI, Kipnis P, Escobar GJ. An electronic simplified acute physiology score-based risk adjustment score for critical illness in an integrated healthcare system. Crit Care Med. 2013;41(1):41–8. https://doi.org/10.1097/CCM.0b013e318267636e.
Llompart-Pou JA, Chico-Fernández M, Sánchez-Casado M, Salaberria-Udabe R, Carbayo-Górriz C, Guerrero-López F, et al. Scoring severity in trauma: comparison of prehospital scoring systems in trauma ICU patients. Eur J Trauma Emerg Surg. 2017;43(3):351–7. https://doi.org/10.1007/s00068-016-0671-8.
Lone NI, Gillies MA, Haddow C, Dobbie R, Rowan KM, Wild SH, et al. Five-year mortality and hospital costs associated with surviving intensive care. Am J Respir Crit Care Med. 2016;194(2):198–208. https://doi.org/10.1164/rccm.201511-2234OC.
Malacarne P, Langer M, Nascimben E, Moro ML, Giudici D, Lampati L, et al. Italian Group for the Evaluation of Interventions in Intensive Care Medicine. Building a continuous multicenter infection surveillance system in the intensive care unit: findings from the initial data set of 9,493 patients from 71 Italian intensive care units. Crit Care Med. 2008;36(4):1105–13. https://doi.org/10.1097/CCM.0…
Marik PE, Doyle H, Varon J. Is obesity protective during critical illness? An analysis of a national ICU database. Crit Care Shock. 2003;6(3):156–62.
Mertens K, Morales I, Catry B. Infections acquired in intensive care units: results of national surveillance in Belgium, 1997–2010. J Hosp Infect. 2013;84(2):120–5. https://doi.org/10.1016/j.jhin.2013.02.017.
Masia MD, Barchitta M, Liperi G, Cantù AP, Alliata E, Auxilia F, et al. Validation of intensive care unit-acquired infection surveillance in the Italian SPIN-UTI network. J Hosp Infect. 2010;76(2):139–42. https://doi.org/10.1016/j.jhin.2010.05.013.
Metnitz B, Metnitz PG, Bauer P, Valentin A. Patient volume affects outcome in critically ill patients. Wien Klin Wochenschr. 2009;121(1):34–40. https://doi.org/10.1007/s00508-008-1019-0.
Meyer E, Schwab F, Jonas D, Rueden H, Gastmeier P, Daschner FD. Surveillance of antimicrobial use and antimicrobial resistance in intensive care units (SARI): 1. Antimicrobial use in German intensive care units. Intensive Care Med. 2004;30(6):1089–96. https://doi.org/10.1007/s00134-004-2266-9.
Miltiades AN, Gershengorn HB, Hua M, Kramer AA, Li G, Wunsch H. Cumulative probability and time to reintubation in united states intensive care units. Crit Care Med. 2017;45(5):835–42. https://doi.org/10.1097/CCM.0000000000002327.
Moore L, Stelfox HT, Turgeon AF, Nathens A, Bourgeois G, Lapointe J, et al. Hospital length of stay after admission for traumatic injury in Canada: a multicenter cohort study. Ann Surg. 2014;260(1):179–87. https://doi.org/10.1097/SLA.0000000000000624.
Moore L, Stelfox HT, Evans D, Hameed SM, Yanchar NL, Simons R, et al. Hospital and intensive care unit length of stay for injury admissions: a pan-Canadian cohort study. Ann Surg. 2018;267(1):177–82. https://doi.org/10.1097/SLA.0000000000002036.
Morita K, Matsui H, Yamana H, Fushimi K, Imamura T, Yasunaga H. Association between advanced practice nursing and 30-day mortality in mechanically ventilated critically ill patients: a retrospective cohort study. J Crit Care. 2017;41:209–15. https://doi.org/10.1016/j.jcrc.2017.05.025.
Nathanson BH, Higgins TL, Teres D, Copes WS, Kramer A, Stark M. A revised method to assess intensive care unit clinical performance and resource utilization. Crit Care Med. 2007;35(8):1853–62. https://doi.org/10.1097/01.CCM.0000275272.57237.53.
Niskanen M, Reinikainen M, Pettilä V. Case-mix-adjusted length of stay and mortality in 23 Finnish ICUs. Intensive Care Med. 2009;35(6):1060–7. https://doi.org/10.1007/s00134-008-1377-0.
Paul E, Bailey M, Kasza J, Pilcher DV. Assessing contemporary intensive care unit outcome: development and validation of the Australian and New Zealand Risk of Death admission model. Anaesth Intensive Care. 2017;45(3):326–43. https://doi.org/10.1177/0310057X1704500308.
Paul E, Bailey M, Van Lint A, Pilcher DV. Performance of APACHE III over time in Australia and New Zealand: a retrospective cohort study. Anaesth Intensive Care. 2012;40(6):980–94. https://doi.org/10.1177/0310057X1204000609.
Paul E, Bailey M, Kasza J, Pilcher D. The ANZROD model: better benchmarking of ICU outcomes and detection of outliers. Crit Care Resusc. 2016;18(1):25–36.
Pieris L, Sigera PC, De Silva AP, Munasinghe S, Rashan A, Athapattu PL, et al. Experiences of ICU survivors in a low middle income country-a multicenter study. BMC Anesthesiol. 2018;18(1):1–8.
Poole D, Rossi C, Anghileri A, Giardino M, Latronico N, Radrizzani D, et al. External validation of the Simplified Acute Physiology Score (SAPS) 3 in a cohort of 28,357 patients from 147 Italian intensive care units. Intensive Care Med. 2009;35(11):1916–24. https://doi.org/10.1007/s00134-009-1615-0.
Pradelli L, Povero M, Muscaritoli M, Eandi M. Updated cost-effectiveness analysis of supplemental glutamine for parenteral nutrition of intensive-care patients. Eur J Clin Nutr. 2015;69(5):546–51. https://doi.org/10.1038/ejcn.2014.255.
Quach S, Hennessy DA, Faris P, Fong A, Quan H, Doig C. A comparison between the APACHE II and Charlson Index Score for predicting hospital mortality in critically ill patients. BMC Health Serv Res. 2009;9(1):1–8.
Reiter A, Mauritz W, Jordan B, Lang T, Pölzl A, Pelinka L, et al. Improving risk adjustment in critically ill trauma patients: the TRISS-SAPS Score. J Trauma Acute Care Surg. 2004;57(2):375–80. https://doi.org/10.1097/01.TA.0000104016.78539.94.
Render ML, Kim HM, Welsh DE, Timmons S, Johnston J, Hui S, et al. Automated intensive care unit risk adjustment: results from a National Veterans Affairs study. Crit Care Med. 2003;31(6):1638–46. https://doi.org/10.1097/01.CCM.0000055372.08235.09.
Rosenthal VD, Bijie H, Maki DG, Mehta Y, Apisarnthanarak A, Medeiros EA, et al. International Nosocomial Infection Control Consortium (INICC) report, data summary of 36 countries, for 2004-2009. Am J Infect Control. 2012;40(5):396–407. https://doi.org/10.1016/j.ajic.2011.05.020.
Schröder C, Schwab F, Behnke M, Breier AC, Maechler F, Piening B, et al. Epidemiology of healthcare associated infections in Germany: nearly 20 years of surveillance. Int J Med Microbiol. 2015;305(7):799–806. https://doi.org/10.1016/j.ijmm.2015.08.034.
Schwab F, Geffers C, Behnke M, Gastmeier P. ICU mortality following ICU-acquired primary bloodstream infections according to the type of pathogen: a prospective cohort study in 937 Germany ICUs (2006-2015). PLoS One. 2018;13(3):e0194210. https://doi.org/10.1371/journal.pone.0194210.
Spelman T, Pilcher DV, Cheng AC, Bull AL, Richards MJ, Worth LJ. Central line-associated bloodstream infections in Australian ICUs: evaluating modifiable and non-modifiable risks in Victorian healthcare facilities. Epidemiol Infect. 2017;145(14):3047–55. https://doi.org/10.1017/S095026881700187X.
Suka M, Yoshida K, Uno H, Takezawa J. Incidence and outcomes of ventilator-associated pneumonia in Japanese intensive care units: the Japanese nosocomial infection surveillance system. Infection Control & Hospital Epidemiology. 2007 Mar;28(3):307-13.
Trejnowska E, Deptuła A, Tarczyńska-Słomian M, Knapik P, Jankowski M, Misiewska-Kaczur A, et al. Surveillance of antibiotic prescribing in intensive care units in Poland. Can J Infect Dis Med Microbiol. 2018;2018.
Turner PL, Ilano AG, Zhu Y, Johnson SB, Hanna N. ACS-NSQIP criteria are associated with APACHE severity and outcomes in critically ill surgical patients. J Am Coll Surg. 2011;212(3):287–94. https://doi.org/10.1016/j.jamcollsurg.2010.12.011.
Umegaki T, Sekimoto M, Hayashida K, Imanaka Y. An outcome prediction model for adult intensive care. Crit Care Resusc. 2010;12(2):96–103.
Vanhems P, Lepape A, Savey A, Jambou P, Fabry J. Nosocomial pulmonary infection by antimicrobial-resistant bacteria of patients hospitalized in intensive care units: risk factors and survival. J Hosp Infect. 2000;45(2):98–106. https://doi.org/10.1053/jhin.2000.0752.
Venier AG, Gruson D, Lavigne T, Jarno P, L’hériteau F, Coignard B, et al. Identifying new risk factors for Pseudomonas aeruginosa pneumonia in intensive care units: experience of the French national surveillance, REA-RAISIN. J Hosp Infect. 2011;79(1):44–8. https://doi.org/10.1016/j.jhin.2011.05.007.
Verburg IW, de Jonge E, Peek N, de Keizer NF. The association between outcome-based quality indicators for intensive care units. PLoS One. 2018;13(6):e0198522. https://doi.org/10.1371/journal.pone.0198522.
Vestergaard AH, Christiansen CF, Nielsen H, Christensen S, Johnsen SP. Geographical variation in use of intensive care: a nationwide study. Intensive Care Med. 2015;41(11):1895–902. https://doi.org/10.1007/s00134-015-3999-3.
Wałaszek M, Różańska A, Bulanda M, Wojkowska-Mach J. Alarming results of nosocomial bloodstream infections surveillance in Polish intensive care units. Przegl Epidemiol. 2018 Jan 1;72(1):33-44.
Weber DJ, Sickbert-Bennett EE, Brown V, Rutala WA. Comparison of hospitalwide surveillance and targeted intensive care unit surveillance of healthcare-associated infections. Infect Control Hosp Epidemiol. 2007;28(12):1361–6. https://doi.org/10.1086/523868.
Weissman GE, Gabler NB, Brown SE, Halpern SD. Intensive care unit capacity strain and adherence to prophylaxis guidelines. J Crit Care. 2015;30(6):1303–9. https://doi.org/10.1016/j.jcrc.2015.08.015.
Worth LJ, Spelman T, Bull AL, Brett JA, Richards MJ. Central line-associated bloodstream infections in Australian intensive care units: time-trends in infection rates, etiology, and antimicrobial resistance using a comprehensive Victorian surveillance program, 2009-2013. Am J Infect Control. 2015;43(8):848–52. https://doi.org/10.1016/j.ajic.2015.03.036.
Ding X, Zhang Y, Jiang Y, Yuan Y, Xu B. Targeted surveillance to hospital infection in intensive care unit. Chinese Journal of Nosocomiology. 2010;20(21):3295-7.
Yin W, Li Y, Zeng X, Qin Y, Wang D, Zou T, et al. The utilization of critical care ultrasound to assess hemodynamics and lung pathology on ICU admission and the potential for predicting outcome. PLoS One. 2017;12(8):e0182881. https://doi.org/10.1371/journal.pone.0182881.
Zahar JR, Nguile-Makao M, Français A, Schwebel C, Garrouste-Orgeas M, Goldgran-Toledano D, et al. Predicting the risk of documented ventilator-associated pneumonia for benchmarking: construction and validation of a score. Crit Care Med. 2009;37(9):2545–51. https://doi.org/10.1097/CCM.0b013e3181a38109.
Zajic P, Bauer P, Rhodes A, Moreno R, Fellinger T, Metnitz B, et al. Weekends affect mortality risk and chance of discharge in critically ill patients: a retrospective study in the Austrian registry for intensive care. Crit Care. 2017;21(1):1–8.
Zampieri FG, Soares M, Borges LP, Salluh JI, Ranzani OT. The Epimed Monitor ICU Database®: a cloud-based national registry for adult intensive care unit patients in Brazil. Rev Bras Ter Intensiva. 2017;29(4):418–26.
Zampieri FG, Lisboa TC, Correa TD, Bozza FA, Ferez M, Fernandes HS, et al. Role of organisational factors on the ‘weekend effect’in critically ill patients in Brazil: a retrospective cohort analysis. BMJ Open. 2018;8(1):e018541. https://doi.org/10.1136/bmjopen-2017-018541.
Zimmerman JE, Kramer AA, McNair DS, Malila FM, Shaffer VL. Intensive care unit length of stay: Benchmarking based on Acute Physiology and Chronic Health Evaluation (APACHE) IV. Critical care medicine. 2006 Oct 1;34(10):2517-29.
Li Y, Cao X, Ge H, Jiang Y, Zhou H, Zheng W. Targeted surveillance of nosocomial infection in intensive care units of 176 hospitals in Jiangsu province, China. J Hosp Infect. 2018;99(1):36–41. https://doi.org/10.1016/j.jhin.2017.10.009.
Zhu S, Cai L, Ma C, Zeng H, Guo H, Mao X, et al. The clinical impact of ventilator-associated events: a prospective multi-center surveillance study. Infect Control Hosp Epidemiol. 2015;36(12):1388–95. https://doi.org/10.1017/ice.2015.200.
Zuschneid I, Schwab F, Geffers C, Rüden H, Gastmeier P. Reducing central venous catheter–associated primary bloodstream infections in intensive care units is possible: data from the German nosocomial infection surveillance system. Infect Control Hosp Epidemiol. 2003;24(7):501–5. https://doi.org/10.1086/502236.
Spiteri G, Duffel E, Pharris A. European Centre for Disease Prevention and Control. Annual epidemiological report 2014—sexually transmitted infections, including HIV and blood-borne viruses, 2015.
